# Supplementary material for: Novel functional view of the crocidolite asbestos-treated A549 human lung epithelial transcriptome reveals an intricate network of pathways with opposing functions
Source: BMC Genomics. 2008 Aug 7;9:376. doi: 10.1186/1471-2164-9-376 (PMC2533023; doi:10.1186/1471-2164-9-376)
Supplement: Additional File 2 — List of genes for which expression was increased or decreased two-fold or greater. [file 1471-2164-9-376-S2.xls]

## Sheet: Supp.Table1.102507
ProbeID	FoldChange	logFC	q-value	Symbol	GeneName
227404_s_at	115.7	6.85473	3.6734e-08	EGR1	early growth response 1
209189_at	38.3	5.26012	2.52416e-05	FOS	v-fos FBJ murine osteosarcoma viral oncogene homolog
202672_s_at	25.3	4.66365	1.373e-06	ATF3	activating transcription factor 3
204472_at	19.5	4.28602	1.373e-06	GEM	GTP binding protein overexpressed in skeletal muscle
216248_s_at	17.1	4.09298	4.17285e-06	NR4A2	nuclear receptor subfamily 4, group A, member 2
202859_x_at	16.6	4.05153	1.96596e-06	IL8	interleukin 8
226847_at	15.9	3.98798	1.55687e-06	FST	follistatin
202014_at	15.6	3.96695	1.373e-06	PPP1R15A	protein phosphatase 1, regulatory (inhibitor) subunit 15A
230746_s_at	13.7	3.77505	0.000520935	STC1	stanniocalcin 1
204622_x_at	13.5	3.7534	1.373e-06	NR4A2	nuclear receptor subfamily 4, group A, member 2
36711_at	12.1	3.59565	1.96596e-06	MAFF	v-maf musculoaponeurotic fibrosarcoma oncogene homolog F (avian)
209774_x_at	11.2	3.49069	3.4019e-05	CXCL2	chemokine (C-X-C motif) ligand 2
202643_s_at	10.4	3.37672	5.59993e-06	TNFAIP3	tumor necrosis factor, alpha-induced protein 3
228846_at	9.4	3.2325	8.09335e-05	MXD1	MAX dimerization protein 1
212614_at	9.1	3.18498	3.85079e-06	ARID5B	AT rich interactive domain 5B (MRF1-like)
207978_s_at	9	3.16349	1.96596e-06	NR4A3	nuclear receptor subfamily 4, group A, member 3
201466_s_at	8.6	3.10836	4.09911e-05	JUN	jun oncogene
225956_at	7.8	2.96177	4.15292e-05	LOC153222	adult retina protein
1568768_s_at	7.4	2.89101	2.79533e-06	BRE	brain and reproductive organ-expressed (TNFRSF1A modulator)
202768_at	7.2	2.84939	3.11122e-05	FOSB	FBJ murine osteosarcoma viral oncogene homolog B
209383_at	7.2	2.85663	8.78319e-06	DDIT3	DNA-damage-inducible transcript 3
220122_at	7.2	2.8451	0.00040794	MCTP1	multiple C2 domains, transmembrane 1
221577_x_at	7.1	2.83184	0.000888336	GDF15	growth differentiation factor 15
208891_at	6.9	2.79607	1.96596e-06	DUSP6	dual specificity phosphatase 6
209357_at	6.9	2.78672	1.7672e-05	CITED2	Cbp/p300-interacting transactivator, with Glu/Asp-rich carboxy-terminal domain, 2
204470_at	6.6	2.72056	9.1768e-05	CXCL1	chemokine (C-X-C motif) ligand 1 (melanoma growth stimulating activity, alpha)
206569_at	6.5	2.69785	1.84411e-05	IL24	interleukin 24
204011_at	6.3	2.65889	0.000248248	SPRY2	sprouty homolog 2 (Drosophila)
1554997_a_at	6.1	2.60335	4.29373e-05	PTGS2	prostaglandin-endoperoxide synthase 2 (prostaglandin G/H synthase and cyclooxygenase)
206924_at	6	2.58736	0.0041893	IL11	interleukin 11
208960_s_at	6	2.57573	7.5165e-06	KLF6	Kruppel-like factor 6
231779_at	5.6	2.48745	6.89307e-05	IRAK2	interleukin-1 receptor-associated kinase 2
205207_at	5.5	2.44884	0.00126809	IL6	interleukin 6 (interferon, beta 2)
208180_s_at	5.5	2.45796	5.01361e-05	HIST1H4H	histone cluster 1, H4h
1559060_a_at	5.4	2.42059	0.000999501	FNIP1	folliculin interacting protein 1
202708_s_at	5.3	2.41554	5.59404e-05	HIST2H2BE	histone cluster 2, H2be
200796_s_at	5.2	2.38052	4.77609e-05	MCL1	myeloid cell leukemia sequence 1 (BCL2-related)
227099_s_at	5.2	2.38715	0.000598033	LOC387763	hypothetical LOC387763
206432_at	5.1	2.34912	0.000973395	HAS2	hyaluronan synthase 2
214079_at	5.1	2.35342	9.1768e-05	DHRS2	dehydrogenase/reductase (SDR family) member 2
219312_s_at	5.1	2.34207	0.000675448	ZBTB10	zinc finger and BTB domain containing 10
221563_at	5.1	2.35084	3.99125e-05	DUSP10	dual specificity phosphatase 10
244070_at	5.1	2.3416	0.000211975	SYNE1	spectrin repeat containing, nuclear envelope 1
244677_at	5.1	2.34233	0.000266546	PER1	period homolog 1 (Drosophila)
227458_at	5	2.30794	0.000279696	C9orf46	chromosome 9 open reading frame 46
204420_at	4.9	2.29806	3.15483e-05	FOSL1	FOS-like antigen 1
242727_at	4.9	2.29782	0.00229472	ARL5B	ADP-ribosylation factor-like 5B
203725_at	4.8	2.26139	8.09335e-05	GADD45A	growth arrest and DNA-damage-inducible, alpha
209238_at	4.8	2.25524	9.95606e-05	STX3	syntaxin 3
207850_at	4.6	2.1897	2.11509e-05	CXCL3	chemokine (C-X-C motif) ligand 3
215071_s_at	4.4	2.1212	5.65648e-05	HIST1H2AC	histone cluster 1, H2ac
221765_at	4.2	2.07702	0.000680711	UGCG	UDP-glucose ceramide glucosyltransferase
225481_at	4.2	2.07186	8.09335e-05	FRMD6	FERM domain containing 6
201044_x_at	4.1	2.0216	0.000414334	DUSP1	dual specificity phosphatase 1
201531_at	4.1	2.02536	0.000152081	ZFP36	zinc finger protein 36, C3H type, homolog (mouse)
207147_at	4.1	2.03549	5.53851e-05	DLX2	distal-less homeobox 2
225464_at	4.1	2.04717	0.000753081	FRMD6	FERM domain containing 6
213146_at	4	1.99616	0.000978	JMJD3	jumonji domain containing 3
221841_s_at	4	1.99538	0.000106961	KLF4	Kruppel-like factor 4 (gut)
235479_at	4	2.01076	9.62682e-05	CPEB2	cytoplasmic polyadenylation element binding protein 2
205476_at	3.9	1.97669	0.000164749	CCL20	chemokine (C-C motif) ligand 20
209305_s_at	3.9	1.95547	0.000380355	GADD45B	growth arrest and DNA-damage-inducible, beta
233899_x_at	3.9	1.9495	0.000164749	ZBTB10	zinc finger and BTB domain containing 10
209101_at	3.8	1.94074	0.00193409	CTGF	connective tissue growth factor
212665_at	3.8	1.92445	0.000874463	TIPARP	TCDD-inducible poly(ADP-ribose) polymerase
218468_s_at	3.8	1.90857	0.000644676	GREM1	gremlin 1, cysteine knot superfamily, homolog (Xenopus laevis)
226103_at	3.8	1.91395	0.00273301	NEXN	nexilin (F actin binding protein)
228964_at	3.8	1.91264	6.63132e-05	PRDM1	PR domain containing 1, with ZNF domain
1555411_a_at	3.7	1.90302	0.000179616	CCNL1	cyclin L1
1557257_at	3.7	1.90314	0.000569636	BCL10	B-cell CLL/lymphoma 10
203439_s_at	3.7	1.87203	0.000717803	STC2	stanniocalcin 2
205249_at	3.7	1.90267	0.000132441	EGR2	early growth response 2 (Krox-20 homolog, Drosophila)
206675_s_at	3.7	1.88284	0.0129953	SKIL	SKI-like oncogene
208926_at	3.7	1.88135	2.52416e-05	NEU1	sialidase 1 (lysosomal sialidase)
218182_s_at	3.7	1.90583	3.99125e-05	CLDN1	claudin 1
225327_at	3.7	1.87895	0.000380355	KIAA1370	KIAA1370
1555355_a_at	3.6	1.83552	0.00103984	ETS1	v-ets erythroblastosis virus E26 oncogene homolog 1 (avian)
203140_at	3.6	1.85449	8.09335e-05	BCL6	B-cell CLL/lymphoma 6 (zinc finger protein 51)
218330_s_at	3.6	1.83787	0.000205677	NAV2	neuron navigator 2
218880_at	3.6	1.84916	0.000808255	FOSL2	FOS-like antigen 2
220169_at	3.6	1.85342	0.000357801	TMEM156	transmembrane protein 156
238476_at	3.6	1.867	0.00317247	LOC153222	adult retina protein
1554283_at	3.5	1.8265	0.00322586	CCRN4L	CCR4 carbon catabolite repression 4-like (S. cerevisiae)
219026_s_at	3.5	1.8127	0.0125251	RASAL2	RAS protein activator like 2
1552329_at	3.4	1.772	6.74824e-05	RBBP6	retinoblastoma binding protein 6
202760_s_at	3.4	1.74763	0.0142338	PALM2-AKAP2	PALM2-AKAP2 protein
202912_at	3.4	1.74572	3.99125e-05	ADM	adrenomedullin
209457_at	3.4	1.78628	0.00015995	DUSP5	dual specificity phosphatase 5
210764_s_at	3.4	1.7559	0.000375924	CYR61	cysteine-rich, angiogenic inducer, 61
225768_at	3.4	1.78647	0.000118215	NR1D2	nuclear receptor subfamily 1, group D, member 2
225957_at	3.4	1.75875	0.000155673	LOC153222	adult retina protein
226694_at	3.4	1.76513	0.0019289	PALM2-AKAP2	PALM2-AKAP2 protein
1553994_at	3.3	1.72463	0.000847091	NT5E	5'-nucleotidase, ecto (CD73)
201169_s_at	3.3	1.71084	0.000303929	BHLHB2	basic helix-loop-helix domain containing, class B, 2
212724_at	3.3	1.72917	0.000177997	RND3	Rho family GTPase 3
213338_at	3.3	1.71904	0.00109029	TMEM158	transmembrane protein 158
214755_at	3.3	1.7261	0.000171688	UAP1L1	UDP-N-acteylglucosamine pyrophosphorylase 1-like 1
215134_at	3.3	1.71371	0.00428321	PI4KII	phosphatidylinositol 4-kinase type II
218469_at	3.3	1.70356	8.64477e-05	GREM1	gremlin 1, cysteine knot superfamily, homolog (Xenopus laevis)
220987_s_at	3.3	1.72435	0.000248248	NUAK2	NUAK family, SNF1-like kinase, 2
204094_s_at	3.2	1.69672	0.000210575	TSC22D2	TSC22 domain family, member 2
206307_s_at	3.2	1.68739	6.89307e-05	FOXD1	forkhead box D1
208893_s_at	3.2	1.67462	6.89307e-05	DUSP6	dual specificity phosphatase 6
224833_at	3.2	1.66923	5.26489e-05	ETS1	v-ets erythroblastosis virus E26 oncogene homolog 1 (avian)
224967_at	3.2	1.66351	0.000211975	UGCG	UDP-glucose ceramide glucosyltransferase
225557_at	3.2	1.69644	0.000174794	AXUD1	AXIN1 up-regulated 1
225612_s_at	3.2	1.69528	0.000724126	B3GNT5	UDP-GlcNAc:betaGal beta-1,3-N-acetylglucosaminyltransferase 5
241348_at	3.2	1.6765	0.000857169	ZNF654	zinc finger protein 654
1552644_a_at	3.1	1.6176	0.0281943	PHC3	polyhomeotic homolog 3 (Drosophila)
1553995_a_at	3.1	1.62064	0.00115735	NT5E	5'-nucleotidase, ecto (CD73)
201289_at	3.1	1.63993	8.64477e-05	CYR61	cysteine-rich, angiogenic inducer, 61
204760_s_at	3.1	1.64772	0.000226503	NR1D1	nuclear receptor subfamily 1, group D, member 1
209750_at	3.1	1.65178	0.000858241	NR1D2	nuclear receptor subfamily 1, group D, member 2
210002_at	3.1	1.64056	0.00930511	GATA6	GATA binding protein 6
220046_s_at	3.1	1.63288	5.53851e-05	CCNL1	cyclin L1
222851_at	3.1	1.6251	0.000418085	ZNF654	zinc finger protein 654
242245_at	3.1	1.64036	0.00567818	SYDE2	synapse defective 1, Rho GTPase, homolog 2 (C. elegans)
243463_s_at	3.1	1.61292	0.000403837	RIT1	Ras-like without CAAX 1
1552658_a_at	3	1.5787	0.000271626	NAV3	neuron navigator 3
1552664_at	3	1.60491	0.000306021	FLCN	folliculin
1554229_at	3	1.56598	0.00389497	LOC153222	adult retina protein
1558305_at	3	1.6066	0.000874463	TNRC15	trinucleotide repeat containing 15
201324_at	3	1.57319	0.000724126	EMP1	epithelial membrane protein 1
202081_at	3	1.58954	4.77609e-05	IER2	immediate early response 2
209447_at	3	1.60227	5.78058e-05	SYNE1	spectrin repeat containing, nuclear envelope 1
210664_s_at	3	1.59465	0.000639619	TFPI	tissue factor pathway inhibitor (lipoprotein-associated coagulation inhibitor)
214814_at	3	1.58273	0.0145687	YTHDC1	YTH domain containing 1
219474_at	3	1.58315	0.0015499	C3orf52	chromosome 3 open reading frame 52
222572_at	3	1.594	0.000214389	PPM2C	protein phosphatase 2C, magnesium-dependent, catalytic subunit
222662_at	3	1.59465	0.00115735	LOC286044	hypothetical protein LOC286044
226099_at	3	1.58519	0.00427349	ELL2	elongation factor, RNA polymerase II, 2
231146_at	3	1.6055	5.65648e-05	FAM24B	family with sequence similarity 24, member B
235250_at	3	1.57217	6.89307e-05	FLCN	folliculin
202340_x_at	2.9	1.55155	0.000139538	NR4A1	nuclear receptor subfamily 4, group A, member 1
202388_at	2.9	1.51279	0.00894382	RGS2	regulator of G-protein signalling 2, 24kDa
202759_s_at	2.9	1.51581	0.00151079	PALM2-AKAP2	PALM2-AKAP2 protein
203372_s_at	2.9	1.54292	0.00071579	SOCS2	suppressor of cytokine signaling 2
203574_at	2.9	1.51185	0.000250437	NFIL3	nuclear factor, interleukin 3 regulated
204435_at	2.9	1.54755	0.00119951	NUPL1	nucleoporin like 1
207046_at	2.9	1.54953	0.000675448	HIST2H4A	histone cluster 2, H4a
209676_at	2.9	1.559	0.0137018	TFPI	tissue factor pathway inhibitor (lipoprotein-associated coagulation inhibitor)
219492_at	2.9	1.54484	0.000211975	CHIC2	cysteine-rich hydrophobic domain 2
223251_s_at	2.9	1.5182	5.65648e-05	ANKRD10	ankyrin repeat domain 10
223666_at	2.9	1.55075	0.000403837	SNX5	sorting nexin 5
225381_at	2.9	1.51202	0.000551216	LOC399959	hypothetical gene supported by BX647608
1553736_at	2.8	1.50182	0.00763715	CCDC131	coiled-coil domain containing 131
202129_s_at	2.8	1.47697	0.00648901	RIOK3	RIO kinase 3 (yeast)
203518_at	2.8	1.50805	0.0015499	LYST	lysosomal trafficking regulator
204566_at	2.8	1.48189	0.000128343	PPM1D	protein phosphatase 1D magnesium-dependent, delta isoform
204881_s_at	2.8	1.46897	0.000233756	UGCG	UDP-glucose ceramide glucosyltransferase
204977_at	2.8	1.4946	0.000157268	DDX10	DEAD (Asp-Glu-Ala-Asp) box polypeptide 10
205579_at	2.8	1.46474	0.00404556	HRH1	histamine receptor H1
216060_s_at	2.8	1.46565	0.0279493	DAAM1	dishevelled associated activator of morphogenesis 1
221763_at	2.8	1.48037	0.000514487	JMJD1C	jumonji domain containing 1C
221986_s_at	2.8	1.47294	0.0118858	KLHL24	kelch-like 24 (Drosophila)
228953_at	2.8	1.49782	0.00047204	WHDC1	WAS protein homology region 2 domain containing 1
243918_at	2.8	1.47747	0.00731366	KLHL24	kelch-like 24 (Drosophila)
244804_at	2.8	1.49331	0.000164749	SQSTM1	sequestosome 1
203373_at	2.7	1.44201	0.000186937	SOCS2	suppressor of cytokine signaling 2
204729_s_at	2.7	1.40836	0.000155673	STX1A	syntaxin 1A (brain)
205443_at	2.7	1.43771	0.00124141	SNAPC1	small nuclear RNA activating complex, polypeptide 1, 43kDa
206170_at	2.7	1.44994	0.000198516	ADRB2	adrenergic, beta-2-, receptor, surface
209398_at	2.7	1.45884	0.000152081	HIST1H1C	histone cluster 1, H1c
210286_s_at	2.7	1.43469	0.0249367	SLC4A7	solute carrier family 4, sodium bicarbonate cotransporter, member 7
210355_at	2.7	1.41063	0.00460724	PTHLH	parathyroid hormone-like hormone
210538_s_at	2.7	1.43251	0.000204765	BIRC3	baculoviral IAP repeat-containing 3
212286_at	2.7	1.41653	0.00325534	ANKRD12	ankyrin repeat domain 12
212445_s_at	2.7	1.43948	0.000205677	NEDD4L	neural precursor cell expressed, developmentally down-regulated 4-like
214446_at	2.7	1.42842	0.000248248	ELL2	elongation factor, RNA polymerase II, 2
214683_s_at	2.7	1.41494	0.00125304	CLK1	CDC-like kinase 1
218371_s_at	2.7	1.42618	0.000969972	PSPC1	paraspeckle component 1
219199_at	2.7	1.41702	0.00127568	AFF4	AF4/FMR2 family, member 4
222815_at	2.7	1.42118	0.00462459	RNF12	ring finger protein 12
223687_s_at	2.7	1.44609	6.89307e-05	LY6K	lymphocyte antigen 6 complex, locus K
224454_at	2.7	1.45294	0.0030301	ETNK1	ethanolamine kinase 1
224828_at	2.7	1.42609	0.00176866	CPEB4	cytoplasmic polyadenylation element binding protein 4
226666_at	2.7	1.44117	0.00894382	DAAM1	dishevelled associated activator of morphogenesis 1
227697_at	2.7	1.41804	0.000233756	SOCS3	suppressor of cytokine signaling 3
230112_at	2.7	1.45613	0.000800733	2007-03-04	membrane-associated ring finger (C3HC4) 4
230156_x_at	2.7	1.44658	0.051132	CHD2	chromodomain helicase DNA binding protein 2
236223_s_at	2.7	1.42504	0.00090782	RIT1	Ras-like without CAAX 1
241529_at	2.7	1.44495	0.000814716	HEATR2	HEAT repeat containing 2
1552309_a_at	2.6	1.38746	0.0124202	NEXN	nexilin (F actin binding protein)
1554020_at	2.6	1.35906	0.000106961	BICD1	bicaudal D homolog 1 (Drosophila)
1555680_a_at	2.6	1.39895	0.0558383	SMOX	spermine oxidase
201631_s_at	2.6	1.35143	0.00139563	IER3	immediate early response 3
201925_s_at	2.6	1.39	0.00299268	CD55	CD55 molecule, decay accelerating factor for complement (Cromer blood group)
202820_at	2.6	1.37075	0.000214389	AHR	aryl hydrocarbon receptor
204512_at	2.6	1.36334	0.00419052	HIVEP1	human immunodeficiency virus type I enhancer binding protein 1
204823_at	2.6	1.3798	0.000169423	NAV3	neuron navigator 3
210405_x_at	2.6	1.40121	0.000172343	TNFRSF10B	tumor necrosis factor receptor superfamily, member 10b
215498_s_at	2.6	1.40005	0.000127725	MAP2K3	mitogen-activated protein kinase kinase 3
219239_s_at	2.6	1.37135	0.00415593	ZNF654	zinc finger protein 654
220266_s_at	2.6	1.3749	0.000211975	KLF4	Kruppel-like factor 4 (gut)
224453_s_at	2.6	1.40324	0.00101652	ETNK1	ethanolamine kinase 1
230348_at	2.6	1.40301	0.000211975	LATS2	LATS, large tumor suppressor, homolog 2 (Drosophila)
230492_s_at	2.6	1.35472	0.0102714	RP5-1022P6.2	hypothetical protein KIAA1434
232231_at	2.6	1.36059	0.00955298	RUNX2	runt-related transcription factor 2
1568627_at	2.5	1.34617	0.00927869	SMEK2	SMEK homolog 2, suppressor of mek1 (Dictyostelium)
201965_s_at	2.5	1.31985	0.00134547	SETX	senataxin
202393_s_at	2.5	1.31446	0.00438775	KLF10	Kruppel-like factor 10
209294_x_at	2.5	1.34618	0.000174794	TNFRSF10B	tumor necrosis factor receptor superfamily, member 10b
209946_at	2.5	1.3075	0.00257093	VEGFC	vascular endothelial growth factor C
214169_at	2.5	1.35021	0.000309353	UNC84A	unc-84 homolog A (C. elegans)
214657_s_at	2.5	1.34558	0.00310147	TncRNA	trophoblast-derived noncoding RNA
218000_s_at	2.5	1.33411	0.00403915	PHLDA1	pleckstrin homology-like domain, family A, member 1
218878_s_at	2.5	1.32749	0.00125685	SIRT1	sirtuin (silent mating type information regulation 2 homolog) 1 (S. cerevisiae)
222270_at	2.5	1.30262	0.0231878	SMEK2	SMEK homolog 2, suppressor of mek1 (Dictyostelium)
222457_s_at	2.5	1.32928	0.00363753	LIMA1	LIM domain and actin binding 1
223394_at	2.5	1.31271	9.1768e-05	SERTAD1	SERTA domain containing 1
224826_at	2.5	1.31773	0.000471634	RP5-1022P6.2	hypothetical protein KIAA1434
224978_s_at	2.5	1.34376	0.000929639	USP36	ubiquitin specific peptidase 36
226302_at	2.5	1.31216	0.00084661	ATP8B1	ATPase, Class I, type 8B, member 1
233085_s_at	2.5	1.32843	0.00175134	OBFC2A	oligonucleotide/oligosaccharide-binding fold containing 2A
236831_at	2.5	1.30564	0.00585475	CCDC50	coiled-coil domain containing 50
201170_s_at	2.4	1.26821	0.000730112	BHLHB2	basic helix-loop-helix domain containing, class B, 2
201739_at	2.4	1.24516	0.0171486	SGK	serum/glucocorticoid regulated kinase
202581_at	2.4	1.23604	0.0100631	HSPA1B	heat shock 70kDa protein 1B
204286_s_at	2.4	1.28451	0.000429944	PMAIP1	phorbol-12-myristate-13-acetate-induced protein 1
205003_at	2.4	1.29038	0.00909429	DOCK4	dedicator of cytokinesis 4
208055_s_at	2.4	1.24356	0.0033034	HERC4	hect domain and RLD 4
209355_s_at	2.4	1.23439	0.000256842	PPAP2B	phosphatidic acid phosphatase type 2B
210845_s_at	2.4	1.26766	0.000541662	PLAUR	plasminogen activator, urokinase receptor
210945_at	2.4	1.26214	0.000400538	COL4A6	collagen, type IV, alpha 6
212230_at	2.4	1.28264	0.000158856	PPAP2B	phosphatidic acid phosphatase type 2B
212838_at	2.4	1.25915	0.00035072	DNMBP	dynamin binding protein
216874_at	2.4	1.25521	0.00342843	DKFZp686O1327	hypothetical gene supported by BC043549; BX648102
217892_s_at	2.4	1.27517	0.000309353	LIMA1	LIM domain and actin binding 1
218929_at	2.4	1.27596	0.00832319	CDKN2AIP	CDKN2A interacting protein
219522_at	2.4	1.2338	0.000546354	FJX1	four jointed box 1 (Drosophila)
221667_s_at	2.4	1.24273	0.000582764	HSPB8	heat shock 22kDa protein 8
221985_at	2.4	1.29158	0.000858241	KLHL24	kelch-like 24 (Drosophila)
222810_s_at	2.4	1.289	0.00294039	RASAL2	RAS protein activator like 2
224367_at	2.4	1.26279	0.00235459	BEX2	brain expressed X-linked 2
225951_s_at	2.4	1.24456	0.000156859	CHD2	chromodomain helicase DNA binding protein 2
226939_at	2.4	1.24196	0.00037795	CPEB2	cytoplasmic polyadenylation element binding protein 2
231899_at	2.4	1.27805	0.000717848	ZC3H12C	zinc finger CCCH-type containing 12C
233952_s_at	2.4	1.27993	0.00159912	ZNF295	zinc finger protein 295
239155_at	2.4	1.23432	0.00127568	CXADR	coxsackie virus and adenovirus receptor
1552580_at	2.3	1.21089	0.00428321	FLJ25801	hypothetical protein FLJ25801
1553986_at	2.3	1.18751	0.000979395	RASEF	RAS and EF-hand domain containing
1554314_at	2.3	1.18262	0.00959332	C6orf141	chromosome 6 open reading frame 141
1554807_a_at	2.3	1.17288	0.00868301	SPIRE1	spire homolog 1 (Drosophila)
1556067_a_at	2.3	1.18274	0.000663722	JMJD3	jumonji domain containing 3
200920_s_at	2.3	1.18935	0.000309353	BTG1	B-cell translocation gene 1, anti-proliferative
201502_s_at	2.3	1.1842	0.000717803	NFKBIA	nuclear factor of kappa light polypeptide gene enhancer in B-cells inhibitor, alpha
201703_s_at	2.3	1.20134	0.000135483	PPP1R10	protein phosphatase 1, regulatory (inhibitor) subunit 10
202130_at	2.3	1.22826	0.00930511	RIOK3	RIO kinase 3 (yeast)
202147_s_at	2.3	1.18202	0.0171438	IFRD1	interferon-related developmental regulator 1
202241_at	2.3	1.21845	0.000514487	TRIB1	tribbles homolog 1 (Drosophila)
202843_at	2.3	1.1927	0.00364714	DNAJB9	DnaJ (Hsp40) homolog, subfamily B, member 9
202935_s_at	2.3	1.1917	0.120282	FLJ37644	hypothetical gene supported by AK094963
203821_at	2.3	1.17603	0.000978	HBEGF	heparin-binding EGF-like growth factor
203927_at	2.3	1.18889	0.000428109	NFKBIE	nuclear factor of kappa light polypeptide gene enhancer in B-cells inhibitor, epsilon
204194_at	2.3	1.19424	0.000514487	BACH1	BTB and CNC homology 1, basic leucine zipper transcription factor 1
204243_at	2.3	1.17082	0.000381443	RLF	rearranged L-myc fusion
204285_s_at	2.3	1.18732	0.000338037	PMAIP1	phorbol-12-myristate-13-acetate-induced protein 1
204346_s_at	2.3	1.21678	0.00276389	RASSF1	Ras association (RalGDS/AF-6) domain family 1
204421_s_at	2.3	1.19572	0.000158856	FGF2	fibroblast growth factor 2 (basic)
205286_at	2.3	1.18002	0.000580473	TFAP2C	transcription factor AP-2 gamma (activating enhancer binding protein 2 gamma)
205596_s_at	2.3	1.20456	0.00298583	SMURF2	SMAD specific E3 ubiquitin protein ligase 2
205767_at	2.3	1.20369	0.000269141	EREG	epiregulin
206382_s_at	2.3	1.1853	0.00460724	BDNF	brain-derived neurotrophic factor
206411_s_at	2.3	1.22598	0.000279696	ABL2	v-abl Abelson murine leukemia viral oncogene homolog 2 (arg, Abelson-related gene)
206748_s_at	2.3	1.22361	0.000381443	SPAG9	sperm associated antigen 9
206765_at	2.3	1.20762	0.00523388	KCNJ2	potassium inwardly-rectifying channel, subfamily J, member 2
207768_at	2.3	1.22408	0.000775096	EGR4	early growth response 4
212470_at	2.3	1.18804	0.000378971	SPAG9	sperm associated antigen 9
212641_at	2.3	1.18193	0.00201974	HIVEP2	human immunodeficiency virus type I enhancer binding protein 2
217996_at	2.3	1.19475	0.00466251	PHLDA1	pleckstrin homology-like domain, family A, member 1
218088_s_at	2.3	1.17166	0.00186425	RRAGC	Ras-related GTP binding C
218853_s_at	2.3	1.20505	0.00127568	MOSPD1	motile sperm domain containing 1
221489_s_at	2.3	1.18334	0.000568823	SPRY4	sprouty homolog 4 (Drosophila)
222514_at	2.3	1.2082	0.00385123	RRAGC	Ras-related GTP binding C
222611_s_at	2.3	1.21659	0.0041893	PSPC1	paraspeckle component 1
223484_at	2.3	1.21856	0.0112443	C15orf48	chromosome 15 open reading frame 48
224831_at	2.3	1.2282	0.000542599	CPEB4	cytoplasmic polyadenylation element binding protein 4
224933_s_at	2.3	1.20303	0.0161661	JMJD1C	jumonji domain containing 1C
226490_at	2.3	1.20569	0.00862305	NHSL1	NHS-like 1
228736_at	2.3	1.23103	0.0579833	HEL308	DNA helicase HEL308
233509_at	2.3	1.20161	0.0087174	HERC4	hect domain and RLD 4
1555785_a_at	2.2	1.13573	0.0430445	XRN1	5'-3' exoribonuclease 1
1567224_at	2.2	1.16905	0.0286013	HMGA2	high mobility group AT-hook 2
1568954_s_at	2.2	1.10648	0.0020306	C16orf72	chromosome 16 open reading frame 72
201236_s_at	2.2	1.16145	0.000680711	BTG2	BTG family, member 2
201473_at	2.2	1.11193	0.00108573	JUNB	jun B proto-oncogene
201548_s_at	2.2	1.15571	0.00090618	JARID1B	jumonji, AT rich interactive domain 1B
202301_s_at	2.2	1.11646	0.000322548	RSRC2	arginine/serine-rich coiled-coil 2
202382_s_at	2.2	1.16562	0.0002473	GNPDA1	glucosamine-6-phosphate deaminase 1
202679_at	2.2	1.11568	0.00066509	NPC1	Niemann-Pick disease, type C1
203992_s_at	2.2	1.15524	0.000730112	UTX	ubiquitously transcribed tetratricopeptide repeat, X chromosome
204841_s_at	2.2	1.12362	0.0145282	EEA1	early endosome antigen 1
207233_s_at	2.2	1.108	0.000243857	MITF	microphthalmia-associated transcription factor
209122_at	2.2	1.11287	0.00162258	ADFP	adipose differentiation-related protein
209345_s_at	2.2	1.16611	0.000155882	PI4KII	phosphatidylinositol 4-kinase type II
209576_at	2.2	1.12041	0.000988712	GNAI1	guanine nucleotide binding protein (G protein), alpha inhibiting activity polypeptide 1
209808_x_at	2.2	1.10703	0.00147082	ING1	inhibitor of growth family, member 1
210592_s_at	2.2	1.13601	0.000973395	SAT1	spermidine/spermine N1-acetyltransferase 1
211668_s_at	2.2	1.15796	0.00462459	PLAU	plasminogen activator, urokinase
212226_s_at	2.2	1.16016	0.000675448	PPAP2B	phosphatidic acid phosphatase type 2B
212845_at	2.2	1.13107	0.00221724	SAMD4A	sterile alpha motif domain containing 4A
213103_at	2.2	1.117	0.0017426	STARD13	START domain containing 13
213342_at	2.2	1.16627	0.00247699	YAP1	Yes-associated protein 1, 65kDa
213418_at	2.2	1.14937	0.00127568	HSPA6	heat shock 70kDa protein 6 (HSP70B')
213988_s_at	2.2	1.15628	0.000282071	SAT1	spermidine/spermine N1-acetyltransferase 1
214290_s_at	2.2	1.15572	0.000226503	HIST2H2AA3	histone cluster 2, H2aa3
215350_at	2.2	1.13823	0.269885	SYNE1	spectrin repeat containing, nuclear envelope 1
216841_s_at	2.2	1.14205	0.00145273	SOD2	superoxide dismutase 2, mitochondrial
217168_s_at	2.2	1.13659	0.00141987	HERPUD1	homocysteine-inducible, endoplasmic reticulum stress-inducible, ubiquitin-like domain member 1
218166_s_at	2.2	1.11724	0.018309	RSF1	remodeling and spacing factor 1
218368_s_at	2.2	1.1054	0.00263677	TNFRSF12A	tumor necrosis factor receptor superfamily, member 12A
218451_at	2.2	1.12946	0.00171451	CDCP1	CUB domain containing protein 1
218757_s_at	2.2	1.11513	0.000578849	UPF3B	UPF3 regulator of nonsense transcripts homolog B (yeast)
218940_at	2.2	1.13454	0.0139492	C14orf138	chromosome 14 open reading frame 138
220086_at	2.2	1.12455	0.00367421	IKZF5	IKAROS family zinc finger 5 (Pegasus)
221524_s_at	2.2	1.10626	0.0012972	RRAGD	Ras-related GTP binding D
221704_s_at	2.2	1.15239	0.00127568	VPS37B	vacuolar protein sorting 37 homolog B (S. cerevisiae)
221903_s_at	2.2	1.13516	0.000585167	CYLD	cylindromatosis (turban tumor syndrome)
222163_s_at	2.2	1.15785	0.00539036	SPATA5L1	spermatogenesis associated 5-like 1
222863_at	2.2	1.16104	0.000514487	ZBTB10	zinc finger and BTB domain containing 10
222872_x_at	2.2	1.12105	0.00468882	OBFC2A	oligonucleotide/oligosaccharide-binding fold containing 2A
223722_at	2.2	1.12293	0.00297942	DNAJC12	DnaJ (Hsp40) homolog, subfamily C, member 12
224739_at	2.2	1.16375	0.00066509	PIM3	pim-3 oncogene
224829_at	2.2	1.12934	0.00341316	CPEB4	cytoplasmic polyadenylation element binding protein 4
224984_at	2.2	1.13003	0.000249748	NFAT5	nuclear factor of activated T-cells 5, tonicity-responsive
225417_at	2.2	1.11047	0.000641901	EPC1	enhancer of polycomb homolog 1 (Drosophila)
225988_at	2.2	1.14433	0.000847091	HERC4	hect domain and RLD 4
226750_at	2.2	1.10529	0.000282071	LARP2	La ribonucleoprotein domain family, member 2
226830_x_at	2.2	1.16658	0.0444358	CHD2	chromodomain helicase DNA binding protein 2
227037_at	2.2	1.15897	0.00146702	LOC201164	similar to CG12314 gene product
228490_at	2.2	1.11248	0.0195948	ABHD2	abhydrolase domain containing 2
228933_at	2.2	1.13495	0.0320088	NHS	Nance-Horan syndrome (congenital cataracts and dental anomalies)
232184_at	2.2	1.16217	0.103184	ALS2	amyotrophic lateral sclerosis 2 (juvenile)
235556_at	2.2	1.1246	0.00718577	LOC153222	adult retina protein
236224_at	2.2	1.11702	0.000888336	RIT1	Ras-like without CAAX 1
238693_at	2.2	1.16269	0.0020306	PHC3	polyhomeotic homolog 3 (Drosophila)
238967_at	2.2	1.11756	0.00431906	CLDN1	claudin 1
239439_at	2.2	1.13443	0.0214589	AFF4	AF4/FMR2 family, member 4
1554249_a_at	2.1	1.06595	0.0198556	ZNF638	zinc finger protein 638
1554915_a_at	2.1	1.08429	0.0240698	2'-PDE	2'-phosphodiesterase
1555950_a_at	2.1	1.05739	0.00379796	CD55	CD55 molecule, decay accelerating factor for complement (Cromer blood group)
1556066_at	2.1	1.0725	0.00136627	JMJD3	jumonji domain containing 3
1556346_at	2.1	1.03666	0.00115735	COTL1	coactosin-like 1 (Dictyostelium)
1557455_s_at	2.1	1.10325	0.000470954	MOSPD1	motile sperm domain containing 1
200800_s_at	2.1	1.09416	0.000303929	HSPA1A	heat shock 70kDa protein 1A
201174_s_at	2.1	1.04887	0.000915092	TERF2IP	telomeric repeat binding factor 2, interacting protein
201926_s_at	2.1	1.06805	0.00147529	CD55	CD55 molecule, decay accelerating factor for complement (Cromer blood group)
203455_s_at	2.1	1.07035	0.000993284	SAT1	spermidine/spermine N1-acetyltransferase 1
203665_at	2.1	1.04343	0.00290837	HMOX1	heme oxygenase (decycling) 1
203939_at	2.1	1.04038	0.0567317	NT5E	5'-nucleotidase, ecto (CD73)
203991_s_at	2.1	1.09825	0.0362027	UTX	ubiquitously transcribed tetratricopeptide repeat, X chromosome
204032_at	2.1	1.08509	0.00267112	BCAR3	breast cancer anti-estrogen resistance 3
204157_s_at	2.1	1.06324	0.00175134	KIAA0999	KIAA0999 protein
205239_at	2.1	1.07119	0.00472552	AREG	amphiregulin (schwannoma-derived growth factor)
205586_x_at	2.1	1.07182	0.000305943	VGF	VGF nerve growth factor inducible
205807_s_at	2.1	1.07168	0.00682032	TUFT1	tuftelin 1
206463_s_at	2.1	1.08357	0.00320606	DHRS2	dehydrogenase/reductase (SDR family) member 2
206683_at	2.1	1.03653	0.0174457	ZNF165	zinc finger protein 165
206825_at	2.1	1.04998	0.0436663	OXTR	oxytocin receptor
207247_s_at	2.1	1.0907	0.0800023	ZFY	zinc finger protein, Y-linked
209020_at	2.1	1.0731	0.000309353	C20orf111	chromosome 20 open reading frame 111
209277_at	2.1	1.0623	0.00832319	TFPI2	tissue factor pathway inhibitor 2
209295_at	2.1	1.04591	0.000285318	TNFRSF10B	tumor necrosis factor receptor superfamily, member 10b
209706_at	2.1	1.08093	0.00316641	NKX3-1	NK3 transcription factor related, locus 1 (Drosophila)
210665_at	2.1	1.04079	0.00218689	TFPI	tissue factor pathway inhibitor (lipoprotein-associated coagulation inhibitor)
212418_at	2.1	1.08912	0.00220068	ELF1	E74-like factor 1 (ets domain transcription factor)
212479_s_at	2.1	1.09818	0.00127957	RMND5A	required for meiotic nuclear division 5 homolog A (S. cerevisiae)
212902_at	2.1	1.04985	0.0088487	SEC24A	SEC24 related gene family, member A (S. cerevisiae)
214193_s_at	2.1	1.07629	0.035437	C1orf107	chromosome 1 open reading frame 107
214696_at	2.1	1.03627	0.0380177	MGC14376	hypothetical protein MGC14376
215101_s_at	2.1	1.08002	0.0458431	CXCL5	chemokine (C-X-C motif) ligand 5
217999_s_at	2.1	1.0523	0.00221362	PHLDA1	pleckstrin homology-like domain, family A, member 1
218196_at	2.1	1.04297	0.0161661	OSTM1	osteopetrosis associated transmembrane protein 1
219257_s_at	2.1	1.06887	0.00452778	SPHK1	sphingosine kinase 1
219397_at	2.1	1.04251	0.000893094	COQ10B	coenzyme Q10 homolog B (S. cerevisiae)
219429_at	2.1	1.07973	0.000361121	FA2H	fatty acid 2-hydroxylase
219484_at	2.1	1.07265	0.00595175	HCFC2	host cell factor C2
220180_at	2.1	1.094	0.0278545	CCDC68	coiled-coil domain containing 68
221534_at	2.1	1.09082	0.0159397	C11orf68	chromosome 11 open reading frame 68
223465_at	2.1	1.08526	0.0219005	COL4A3BP	collagen, type IV, alpha 3 (Goodpasture antigen) binding protein
223533_at	2.1	1.04116	0.00851641	LRRC8C	leucine rich repeat containing 8 family, member C
225833_at	2.1	1.04907	0.0085665	KDELR2	KDEL (Lys-Asp-Glu-Leu) endoplasmic reticulum protein retention receptor 2
225842_at	2.1	1.04496	0.00930511	PHLDA1	pleckstrin homology-like domain, family A, member 1
225847_at	2.1	1.05889	0.00271888	AADACL1	arylacetamide deacetylase-like 1
226066_at	2.1	1.05006	0.000305943	MITF	microphthalmia-associated transcription factor
227013_at	2.1	1.0484	0.000526577	LATS2	LATS, large tumor suppressor, homolog 2 (Drosophila)
227443_at	2.1	1.05973	0.0107794	C9orf150	chromosome 9 open reading frame 150
228702_at	2.1	1.10046	0.00174429	FLJ43663	hypothetical protein FLJ43663
232026_at	2.1	1.09627	0.0398034	HERC4	hect domain and RLD 4
232204_at	2.1	1.0774	0.0709672	EBF1	early B-cell factor 1
235174_s_at	2.1	1.06668	0.0491899	LOC728923	hypothetical protein LOC728923
235620_x_at	2.1	1.09322	0.0721626	ZMYM5	zinc finger, MYM-type 5
235963_at	2.1	1.04709	0.0160849	EPAS1	endothelial PAS domain protein 1
242828_at	2.1	1.09071	0.00218689	FIGN	fidgetin
202431_s_at	2	1.00984	0.000478739	MYC	v-myc myelocytomatosis viral oncogene homolog (avian)
202628_s_at	2	1.01181	0.0726735	SERPINE1	serpin peptidase inhibitor, clade E (nexin, plasminogen activator inhibitor type 1), member 1
202636_at	2	1.03141	0.000397169	RNF103	ring finger protein 103
203499_at	2	1.02242	0.000413337	EPHA2	EPH receptor A2
203990_s_at	2	1.02246	0.00632777	UTX	ubiquitously transcribed tetratricopeptide repeat, X chromosome
204423_at	2	1.02926	0.000572862	MKLN1	muskelin 1, intracellular mediator containing kelch motifs
208886_at	2	1.00459	0.00142074	H1F0	H1 histone family, member 0
209184_s_at	2	1.03201	0.000994597	IRS2	insulin receptor substrate 2
214138_at	2	1.0281	0.0116913	ZNF79	zinc finger protein 79
216902_s_at	2	1.00334	0.00452185	RRN3	RRN3 RNA polymerase I transcription factor homolog (S. cerevisiae)
216997_x_at	2	1.00093	0.0220726	TLE4	transducin-like enhancer of split 4 (E(sp1) homolog, Drosophila)
218273_s_at	2	1.00947	0.00139069	PPM2C	protein phosphatase 2C, magnesium-dependent, catalytic subunit
218647_s_at	2	1.00882	0.00130067	YRDC	yrdC domain containing (E. coli)
222235_s_at	2	1.00634	0.023285	GALNACT-2	chondroitin sulfate GalNAcT-2
222239_s_at	2	1.03538	0.0447675	INTS6	integrator complex subunit 6
222549_at	2	1.03375	0.0002473	CLDN1	claudin 1
222765_x_at	2	1.00734	0.00959332	ESF1	ESF1, nucleolar pre-rRNA processing protein, homolog (S. cerevisiae)
223632_s_at	2	1.01149	0.00176866	BCAN	brevican
224469_s_at	2	1.01371	0.000888336	C14orf151	chromosome 14 open reading frame 151
225075_at	2	1.01969	0.000814716	PDRG1	p53 and DNA damage regulated 1
225402_at	2	1.00156	0.000357801	TP53RK	TP53 regulating kinase
225989_at	2	1.0035	0.00404556	HERC4	hect domain and RLD 4
226588_at	2	1.01828	0.0072487	KIAA1604	KIAA1604 protein
227541_at	2	1.00834	0.00711686	WDR20	WD repeat domain 20
227766_at	2	1.01065	0.00875255	LIG4	ligase IV, DNA, ATP-dependent
227856_at	2	1.02443	0.0644007	C4orf32	chromosome 4 open reading frame 32
230123_at	2	1.03449	0.000605489	NECAP2	NECAP endocytosis associated 2
230973_at	2	1.03336	0.00357225	SH2D5	SH2 domain containing 5
231292_at	2	1.02127	0.00960579	TXNRD1	thioredoxin reductase 1
235315_at	2	1.00458	0.00381938	TSC22D1	TSC22 domain family, member 1
242162_at	2	1.02125	0.075766	WDR69	WD repeat domain 69
242963_at	2	1.02057	0.0452339	MGC26963	sphingomyelin synthase 2
41386_i_at	2	1.02066	0.0037826	JMJD3	jumonji domain containing 3
1555372_at	-2	-1.02435	0.025715	BCL2L11	BCL2-like 11 (apoptosis facilitator)
1556629_a_at	-2	-1.02165	0.0678898	SNAP25	synaptosomal-associated protein, 25kDa
210495_x_at	-2	-1.01176	0.00341316	FN1	fibronectin 1
212488_at	-2	-1.01861	0.0457492	COL5A1	collagen, type V, alpha 1
218807_at	-2	-1.00549	0.00321006	VAV3	vav 3 oncogene
225432_s_at	-2	-1.00124	0.00909429	CSRP2BP	CSRP2 binding protein
228849_at	-2	-1.0266	0.00105121	NTRK3	neurotrophic tyrosine kinase, receptor, type 3
229246_at	-2	-1.0309	0.0537395	FLJ44342	hypothetical LOC645460
229441_at	-2	-1.00388	0.00492818	PRSS23	protease, serine, 23
201131_s_at	-2.1	-1.07642	0.000541662	CDH1	cadherin 1, type 1, E-cadherin (epithelial)
206118_at	-2.1	-1.06719	0.00364714	STAT4	signal transducer and activator of transcription 4
215025_at	-2.1	-1.05945	0.000835582	NTRK3	neurotrophic tyrosine kinase, receptor, type 3
231956_at	-2.1	-1.10368	0.00787922	KIAA1618	KIAA1618
232701_at	-2.1	-1.09967	0.00511284	NRP2	neuropilin 2
239162_at	-2.1	-1.0719	0.00365342	DAPK1	death-associated protein kinase 1
1556499_s_at	-2.2	-1.13864	0.195867	COL1A1	collagen, type I, alpha 1
206515_at	-2.2	-1.16716	0.00894367	CYP4F3	cytochrome P450, family 4, subfamily F, polypeptide 3
213397_x_at	-2.2	-1.12804	0.0130089	RNASE4	ribonuclease, RNase A family, 4
219612_s_at	-2.2	-1.10918	0.00271423	FGG	fibrinogen gamma chain
230836_at	-2.2	-1.12249	0.020479	ST8SIA4	ST8 alpha-N-acetyl-neuraminide alpha-2,8-sialyltransferase 4
237206_at	-2.2	-1.14959	0.163831	MYOCD	myocardin
237933_at	-2.2	-1.16792	0.151249	GRIN2B	glutamate receptor, ionotropic, N-methyl D-aspartate 2B
238536_at	-2.2	-1.16103	0.00316269	LOC286272	hypothetical protein LOC286272
205698_s_at	-2.3	-1.21314	0.000463826	MAP2K6	mitogen-activated protein kinase kinase 6
218729_at	-2.3	-1.20533	0.000941567	LXN	latexin
220639_at	-2.3	-1.2133	0.0020306	TM4SF20	transmembrane 4 L six family member 20
238919_at	-2.3	-1.22791	0.0186719	PCDH9	protocadherin 9
217626_at	-2.4	-1.24314	0.000652783	AKR1C2	aldo-keto reductase family 1, member C2 (dihydrodiol dehydrogenase 2; bile acid binding protein; 3-alpha hydroxysteroid dehydrogenase, type III)
223044_at	-2.7	-1.43592	0.000759374	SLC40A1	solute carrier family 40 (iron-regulated transporter), member 1
237591_at	-2.7	-1.42407	0.00262477	FLJ42957	FLJ42957 protein
